# Supplementary material for: The Modernization of Oriental Music Therapy: Five-Element Music Therapy Combined with Artificial Intelligence
Source: Healthcare (Basel). 2024 Feb 5;12(3):411. doi: 10.3390/healthcare12030411 (PMC10855257; doi:10.3390/healthcare12030411)
Supplement: Supplementary file 1 [file healthcare-12-00411-s001.zip]

Archive with 1 entries (1 files):
- healthcare-2796516-supplementary.pdf
